# Supplementary material for: Ab-Initio Spectroscopic Characterization of Melem-Based Graphitic Carbon Nitride Polymorphs
Source: Nanomaterials (Basel). 2021 Jul 20;11(7):1863. doi: 10.3390/nano11071863 (PMC8308387; doi:10.3390/nano11071863)
Supplement: Supplementary file 1 [file nanomaterials-11-01863-s001.zip]

Archive with 1 entries (1 files):
- nanomaterials-1281282-supplementary.pdf
